# Supplementary material for: Knowledge and Determinants of Nonalcoholic Fatty Liver Disease Among Adults in Northern Border Region, Saudi Arabia: A Cross-Sectional Study
Source: Diseases. 2026 Apr 9;14(4):139. doi: 10.3390/diseases14040139 (PMC13114724; doi:10.3390/diseases14040139)
Supplement: Supplementary file 1 [file diseases-14-00139-s001.zip]

Archive with 1 entries (1 files):
- diseases-4209749-supplementary.pdf
